# Supplementary material for: Survey data on political attitudes of China׳s urban residents compiled from the Chinese General Social Survey (CGSS)
Source: Data Brief. 2018 Aug 30;20:591–5. doi: 10.1016/j.dib.2018.08.146 (PMC6127978; doi:10.1016/j.dib.2018.08.146)
Supplement: Supplementary file 1 — Supplementary material [file mmc1.csv]

	Trust in the central government		Trust in the local government
	Mean	Std. Deviation	Mean	Std. Deviation
Hukou status
Rural migrants	4.34	0.8	3.53	1.14
Urban migrants	3.94	0.97	3.38	1.04
Urban locals	4.2	0.85	3.64	1.03
Age group
Age<40	4.1	0.89	3.53	1.05
Age¡Ý40	4.29	0.83	3.61	1.08
Gender
Male	4.24	0.86	3.55	1.09
Female	4.21	0.85	3.62	1.05
Education
Junior high or below	4.34	0.84	3.57	1.14
Seniro high	4.21	0.82	3.61	1.01
College or above	4.05	0.89	3.58	1.01
CPC member
No	4.22	0.87	3.57	1.08
Yes	4.26	0.78	3.71	0.96
Household income per capita
< 10000 RMB	4.33	0.8	3.59	1.11
¡Ý10000 RMB	4.14	0.88	3.58	1.04
